# Supplementary material for: Transcriptome analysis of monocyte-HIV interactions
Source: Retrovirology. 2010 Jun 14;7:53. doi: 10.1186/1742-4690-7-53 (PMC2900222; doi:10.1186/1742-4690-7-53)
Supplement: Additional file 1 — Gene collection represented on the custom Macrophage Activation State array platform. All genes for which amplified cDNA probes were printed on the custom Macrophage Activation State array platform are represented; Probe ID: a unique identifier for each set of gene specific primers used to generate cDNA probes; OGS: Official Gene Symbol (Entrez Gene); Entrez ID: official Entrez Gene identifier; Transcript variants: recognition of individual transcript variants by the cDNA probe, if applicable (All: global probe hybridising with all known transcript variants; N.A.: no transcript variants known at time of production). [file 1742-4690-7-53-S1.XLS]

## Sheet: MAS_Annot
Probe ID	OGS	Entrez ID	Transcript variants
GSP_HUM_001	ABCD4	5826	All
GSP_HUM_002	ABHD2	11057	All
GSP_HUM_003	ACTB	60	N.A.
GSP_HUM_004	ACVRL1	94	N.A.
GSP_HUM_005	ADAM10	102	N.A.
GSP_HUM_006	ADD2	119	beta-1, 3a, 4, 5a, 6
GSP_HUM_008	ADFP	123	N.A.
GSP_HUM_011	AK2	204	B
GSP_HUM_012	AK2	204	A, C (B)
GSP_HUM_013	AK3L1	205	N.A.
GSP_HUM_014	AKNA	80709	N.A.
GSP_HUM_015	AKR1A1	10327	All
GSP_HUM_016	AKT1	207	N.A.
GSP_HUM_017	ALDOA	226	All
GSP_HUM_018	ALOX12	239	N.A.
GSP_HUM_019	ALOX12P2	245	N.A.
GSP_HUM_021	ALOX15B	247	N.A.
GSP_HUM_022	ALOX5	240	N.A.
GSP_HUM_023	ANKFY1	51479	1
GSP_HUM_024	ANKFY1	51479	2 (1)
GSP_HUM_025	ANP32E	81611	N.A.
GSP_HUM_026	ANPEP	290	N.A.
GSP_HUM_027	ANXA1	301	N.A.
GSP_HUM_028	ANXA4	307	N.A.
GSP_HUM_029	AP1B1	162	All
GSP_HUM_030	AP2A2	161	N.A.
GSP_HUM_031	AP3S1	1176	N.A.
GSP_HUM_032	ATG7	10533	N.A.
GSP_HUM_033	C2orf28	51374	All
GSP_HUM_034	ARG1	383	N.A.
GSP_HUM_035	ARG2	384	N.A.
GSP_HUM_036	ASGR1	432	N.A.
GSP_HUM_037	ASGR2	433	All
GSP_HUM_038	ASH2L	9070	N.A.
GSP_HUM_039	ATF3	467	All
GSP_HUM_040	ATP6V1A	523	N.A.
GSP_HUM_041	AVPR1B	553	N.A.
GSP_HUM_042	B2M	567	N.A.
GSP_HUM_043	VTCN1	79679	N.A.
GSP_HUM_044	BAX	581	All
GSP_HUM_045	BCL2	596	alpha
GSP_HUM_046	BCL2	596	beta (alpha)
GSP_HUM_047	BCL2L1	598	All
GSP_HUM_048	BECN1	8678	N.A.
GSP_HUM_049	CFB	629	N.A.
GSP_HUM_050	BIRC6	57448	N.A.
GSP_HUM_051	BMP2K	55589	2
GSP_HUM_052	BMP2K	55589	1 (2)
GSP_HUM_053	BNIP1	662	All
GSP_HUM_054	BNIP2	663	N.A.
GSP_HUM_055	BNIP3	664	N.A.
GSP_HUM_056	DST	667	1e
GSP_HUM_057	DST	667	1, 1eA
GSP_HUM_058	DST	667	1eB
GSP_HUM_059	BTLA	151888	N.A.
GSP_HUM_060	CISD1	55847	N.A.
GSP_HUM_061	C11orf1	64776	N.A.
GSP_HUM_062	TBC1D20	128637	N.A.
GSP_HUM_063	ABHD12	26090	N.A.
GSP_HUM_064	C3	718	N.A.
GSP_HUM_065	C4B	721	N.A.
GSP_HUM_066	C6	729	N.A.
GSP_HUM_067	TMEM14C	51522	N.A.
GSP_HUM_068	CA4	762	N.A.
GSP_HUM_069	CACNA1D	776	N.A.
GSP_HUM_070	CAPG	822	N.A.
GSP_HUM_071	CAPZA1	829	N.A.
GSP_HUM_072	NOD2	64127	N.A.
GSP_HUM_073	CASP1	834	All (not epsilon)
GSP_HUM_074	CASP2	835	All
GSP_HUM_075	CASP3	836	All
GSP_HUM_076	CASP4	837	All
GSP_HUM_077	CASP5	838	N.A.
GSP_HUM_078	CASP6	839	All
GSP_HUM_079	CASP7	840	All
GSP_HUM_080	CASP8	841	A, B, C, D
GSP_HUM_081	CASP8	841	E (A, B, C, D)
GSP_HUM_082	CBFB	865	All
GSP_HUM_083	CCL1	6346	N.A.
GSP_HUM_085	CCL14	6358	All
GSP_HUM_086	CCL15	6359	All
GSP_HUM_087	CCL17	6361	N.A.
GSP_HUM_088	CCL18	6362	N.A.
GSP_HUM_089	CCL2	6347	N.A.
GSP_HUM_090	CCL22	6367	N.A.
GSP_HUM_091	CCL23	6368	All
GSP_HUM_092	CCL24	6369	N.A.
GSP_HUM_093	CCL25	6370	All
GSP_HUM_094	CCL28	56477	1
GSP_HUM_096	MGC12815	6349	N.A.
GSP_HUM_097	CCL5	6352	N.A.
GSP_HUM_098	CCL7	6354	N.A.
GSP_HUM_099	CCL8	6355	N.A.
GSP_HUM_100	CCND1	595	N.A.
GSP_HUM_101	CCNL1	57018	N.A.
GSP_HUM_102	CCR1	1230	N.A.
GSP_HUM_103	CCR2	729230	A
GSP_HUM_104	CCR2	729230	B
GSP_HUM_105	CCR3	1232	All
GSP_HUM_106	CCR4	1233	N.A.
GSP_HUM_107	CCR5	1234	N.A.
GSP_HUM_108	CCR6	1235	All
GSP_HUM_109	CCR7	1236	N.A.
GSP_HUM_110	CCR8	1237	N.A.
GSP_HUM_111	CD14	929	N.A.
GSP_HUM_112	CD163	9332	N.A.
GSP_HUM_113	CD164	8763	N.A.
GSP_HUM_114	CD2	914	N.A.
GSP_HUM_115	CD209	30835	N.A.
GSP_HUM_116	CLEC4M	10332	N.A.
GSP_HUM_117	CD244	51744	N.A.
GSP_HUM_118	CD28	940	N.A.
GSP_HUM_119	CD44	960	N.A.
GSP_HUM_120	CD68	968	N.A.
GSP_HUM_121	CD79B	974	All
GSP_HUM_122	CD80	941	N.A.
GSP_HUM_123	CD83	9308	N.A.
GSP_HUM_124	CD84	8832	N.A.
GSP_HUM_125	CD86	942	All
GSP_HUM_126	CD97	976	All
GSP_HUM_127	CDH1	999	N.A.
GSP_HUM_128	CDK7	1022	N.A.
GSP_HUM_129	CDKN1A	1026	All
GSP_HUM_130	CDKN1B	1027	N.A.
GSP_HUM_131	CEACAM1	634	N.A.
GSP_HUM_132	CGGBP1	8545	N.A.
GSP_HUM_134	CHDH	55349	N.A.
GSP_HUM_135	CHIA	27159	N.A.
GSP_HUM_136	CHRNA4	1137	N.A.
GSP_HUM_137	CISH	1154	All
GSP_HUM_139	CLEC7A	64581	1, 2, 3, 4, 5, 6, 7
GSP_HUM_142	CLEC4E	26253	N.A.
GSP_HUM_143	CMIP	80790	N.A.
GSP_HUM_144	CNOT8	9337	N.A.
GSP_HUM_145	CNTNAP2	26047	N.A.
GSP_HUM_147	CRELD1	78987	N.A.
GSP_HUM_148	CRHR1	1394	N.A.
GSP_HUM_149	IL31RA	133396	N.A.
GSP_HUM_150	CSF1	1435	1, 3
GSP_HUM_151	CSF1	1435	4
GSP_HUM_152	CSF1	1435	2 (1, 3, 4)
GSP_HUM_154	CSF3R	1441	All
GSP_HUM_155	VCAN	1462	N.A.
GSP_HUM_156	CSRP1	1465	N.A.
GSP_HUM_157	CTBS	1486	N.A.
GSP_HUM_158	CTLA4	1493	N.A.
GSP_HUM_159	CTSB	1508	All
GSP_HUM_160	CTSC	1075	1
GSP_HUM_161	CTSC	1075	2
GSP_HUM_162	CTSD	1509	N.A.
GSP_HUM_163	CTSK	1513	N.A.
GSP_HUM_164	CTSL2	1515	N.A.
GSP_HUM_165	CTSS	1520	N.A.
GSP_HUM_166	CUL3	8452	N.A.
GSP_HUM_167	CX3CL1	6376	N.A.
GSP_HUM_168	CX3CR1	1524	N.A.
GSP_HUM_169	CXCL10	3627	N.A.
GSP_HUM_170	CXCL11	6373	N.A.
GSP_HUM_171	CXCL12	6387	N.A.
GSP_HUM_172	CXCL16	58191	N.A.
GSP_HUM_173	CXCL2	2920	N.A.
GSP_HUM_174	CXCL3	2921	N.A.
GSP_HUM_175	CXCL9	4283	N.A.
GSP_HUM_176	CXCR3	2833	N.A.
GSP_HUM_177	CXCR4	7852	N.A.
GSP_HUM_178	CYBB	1536	N.A.
GSP_HUM_179	CYP2C19	1557	N.A.
GSP_HUM_180	CYSLTR1	10800	N.A.
GSP_HUM_181	CYSLTR2	57105	N.A.
GSP_HUM_182	DCXR	51181	N.A.
GSP_HUM_183	DDB1	1642	N.A.
GSP_HUM_184	DDIT3	1649	N.A.
GSP_HUM_186	DDX5	1655	N.A.
GSP_HUM_187	DDX6	1656	N.A.
GSP_HUM_188	PRR13	54458	N.A.
GSP_HUM_190	DNM1	1759	N.A.
GSP_HUM_191	DNM2	1785	N.A.
GSP_HUM_192	DPM2	8818	All
GSP_HUM_193	TSC22D3	1831	All
GSP_HUM_194	EDA	1896	N.A.
GSP_HUM_195	EDN2	1907	N.A.
GSP_HUM_196	EEF1A1	1915	N.A.
GSP_HUM_197	EFNA3	1944	N.A.
GSP_HUM_198	EGFR	1956	1
GSP_HUM_199	EGFR	1956	2 (1, 4)
GSP_HUM_201	EGFR	1956	4
GSP_HUM_202	EIF4A1	1973	N.A.
GSP_HUM_203	EIF4E	1977	N.A.
GSP_HUM_205	ELK3	2004	N.A.
GSP_HUM_206	ELOVL1	64834	N.A.
GSP_HUM_208	EMP1	2012	N.A.
GSP_HUM_209	EN2	2020	N.A.
GSP_HUM_210	ENG	2022	N.A.
GSP_HUM_211	EPHA1	2041	N.A.
GSP_HUM_212	EPHB2	2048	2
GSP_HUM_213	EPHB2	2048	1 (2)
GSP_HUM_214	ERBB2	2064	N.A.
GSP_HUM_215	PDIA4	9601	N.A.
GSP_HUM_216	EVI5	7813	N.A.
GSP_HUM_217	F13A1	2162	N.A.
GSP_HUM_218	F7	2155	All
GSP_HUM_219	IFI27L2	83982	N.A.
GSP_HUM_220	FAU	2197	N.A.
GSP_HUM_221	FBXO6	26270	N.A.
GSP_HUM_222	FCER1G	2207	N.A.
GSP_HUM_223	FCGR1A	2209	N.A.
GSP_HUM_224	FCGR2A	2212	N.A.
GSP_HUM_225	FCGR3A	2214	N.A.
GSP_HUM_226	FCGR3B	2215	N.A.
GSP_HUM_227	FCGRT	2217	N.A.
GSP_HUM_228	FGFR1	2260	1, 2, 3, 4, 7, 9
GSP_HUM_229	FGFR1	2260	5, 6
GSP_HUM_230	FGFR1	2260	8 (1, 2, 3, 4, 5, 6,
GSP_HUM_231	C12orf35	55196	N.A.
GSP_HUM_232	TMEM140	55281	N.A.
GSP_HUM_233	FLJ12547	80058	N.A.
GSP_HUM_234	TMEM209	84928	N.A.
GSP_HUM_235	TUG1	55000	N.A.
GSP_HUM_236	C11orf59	55004	N.A.
GSP_HUM_238	FN1	2335	2 (1)
GSP_HUM_239	FOLR2	2350	N.A.
GSP_HUM_240	FOS	2353	N.A.
GSP_HUM_241	FOXJ1	2302	N.A.
GSP_HUM_243	FTH1	2495	N.A.
GSP_HUM_244	FTL	2512	N.A.
GSP_HUM_245	GABRD	2563	N.A.
GSP_HUM_246	GADD45A	1647	N.A.
GSP_HUM_249	GAL	51083	N.A.
GSP_HUM_250	GALNT1	2589	N.A.
GSP_HUM_251	GALNT2	2590	N.A.
GSP_HUM_254	GATA3	2625	N.A.
GSP_HUM_256	GLA	2717	N.A.
GSP_HUM_257	GLG1	2734	N.A.
GSP_HUM_258	GM2A	2760	N.A.
GSP_HUM_259	GOSR2	9570	All
GSP_HUM_260	GPI	2821	N.A.
GSP_HUM_261	GPM6B	2824	N.A.
GSP_HUM_262	GPER	2852	N.A.
GSP_HUM_263	GPR31	2853	N.A.
GSP_HUM_264	GPT2	84706	N.A.
GSP_HUM_266	GRIP1	23426	N.A.
GSP_HUM_267	GRN	2896	N.A.
GSP_HUM_268	FRMD4B	23150	N.A.
GSP_HUM_269	GSN	2934	N.A.
GSP_HUM_270	GTF2H4	2968	N.A.
GSP_HUM_271	GTF3A	2971	N.A.
GSP_HUM_273	WDR68	10238	N.A.
GSP_HUM_274	HDAC2	3066	N.A.
GSP_HUM_275	CFH	3075	N.A.
GSP_HUM_276	HLA-A	3105	N.A.
GSP_HUM_277	HLA-DQA1	3117	N.A.
GSP_HUM_278	HLA-DQB1	3119	N.A.
GSP_HUM_279	HLA-DRA	3122	N.A.
GSP_HUM_280	HLA-DRB3	3125	N.A.
GSP_HUM_281	HLA-DRB4	3126	N.A.
GSP_HUM_282	HLA-DRB5	3127	N.A.
GSP_HUM_283	HLF	3131	N.A.
GSP_HUM_284	HMGA2	8091	N.A.
GSP_HUM_285	HMGB1	3146	N.A.
GSP_HUM_286	HNRNPA2B1	3181	All
GSP_HUM_287	HNRNPC	3183	All
GSP_HUM_288	HNRNPD	3184	All
GSP_HUM_289	HNRNPL	3191	N.A.
GSP_HUM_290	PRMT1	3276	All
GSP_HUM_291	HSF1	3297	N.A.
GSP_HUM_293	HSPA8	3312	All
GSP_HUM_294	ICAM1	3383	N.A.
GSP_HUM_295	ICOS	29851	N.A.
GSP_HUM_296	ICOSLG	23308	N.A.
GSP_HUM_297	IDH2	3418	N.A.
GSP_HUM_298	IFI30	10437	N.A.
GSP_HUM_299	IFIT2	3433	N.A.
GSP_HUM_300	PYHIN1	149628	N.A.
GSP_HUM_301	IFNAR1	3454	N.A.
GSP_HUM_302	IFNAR2	3455	N.A.
GSP_HUM_303	IFNG	3458	N.A.
GSP_HUM_304	IFNGR1	3459	N.A.
GSP_HUM_306	IGF2R	3482	N.A.
GSP_HUM_307	IGFBP3	3486	N.A.
GSP_HUM_308	IL10	3586	N.A.
GSP_HUM_309	IL10RA	3587	N.A.
GSP_HUM_310	IL12A	3592	N.A.
GSP_HUM_311	IL12B	3593	N.A.
GSP_HUM_312	IL12RB1	3594	1
GSP_HUM_313	IL12RB1	3594	2
GSP_HUM_314	IL13	3596	N.A.
GSP_HUM_315	IL15	3600	All
GSP_HUM_316	IL15RA	3601	All
GSP_HUM_317	IL18	3606	N.A.
GSP_HUM_318	IL18BP	10068	A, B, C
GSP_HUM_319	IL18BP	10068	D (A, B, C)
GSP_HUM_321	IL1B	3553	N.A.
GSP_HUM_322	IL1R1	3554	N.A.
GSP_HUM_323	IL1RN	3557	All
GSP_HUM_324	IL2	3558	N.A.
GSP_HUM_326	IL24	11009	All
GSP_HUM_327	IL2RA	3559	N.A.
GSP_HUM_328	IL2RB	3560	N.A.
GSP_HUM_329	IL2RG	3561	N.A.
GSP_HUM_330	IL3	3562	N.A.
GSP_HUM_331	IL3RA	3563	N.A.
GSP_HUM_332	IL4	3565	All
GSP_HUM_333	IL4R	3566	N.A.
GSP_HUM_334	IL5	3567	N.A.
GSP_HUM_335	IL6	3569	N.A.
GSP_HUM_336	IL6R	3570	All
GSP_HUM_337	IL7	3574	N.A.
GSP_HUM_338	IL7R	3575	N.A.
GSP_HUM_339	IL8	3576	N.A.
GSP_HUM_340	IL9	3578	N.A.
GSP_HUM_341	INHBA	3624	N.A.
GSP_HUM_342	IQGAP1	8826	N.A.
GSP_HUM_343	IRAK3	11213	N.A.
GSP_HUM_344	IRF1	3659	N.A.
GSP_HUM_345	IRF5	3663	All
GSP_HUM_346	IRF7	3665	All
GSP_HUM_347	ITGA4	3676	N.A.
GSP_HUM_348	ITGAE	3682	N.A.
GSP_HUM_349	ITGAL	3683	N.A.
GSP_HUM_350	ITGAM	3684	N.A.
GSP_HUM_351	ITGB2	3689	N.A.
GSP_HUM_353	STT3A	3703	N.A.
GSP_HUM_354	ITPR3	3710	N.A.
GSP_HUM_355	IVD	3712	N.A.
GSP_HUM_356	KDM5A	5927	N.A.
GSP_HUM_357	JUN	3725	N.A.
GSP_HUM_358	KHDRBS3	10656	N.A.
GSP_HUM_359	KHSRP	8570	N.A.
GSP_HUM_360	KIAA0100	9703	N.A.
GSP_HUM_362	SECISBP2L	9728	N.A.
GSP_HUM_363	TTC37	9652	N.A.
GSP_HUM_364	TAOK1	57551	N.A.
GSP_HUM_365	KLF2	10365	N.A.
GSP_HUM_366	KLF3	51274	N.A.
GSP_HUM_367	KLF4	9314	N.A.
GSP_HUM_369	LAMP2	3920	2B
GSP_HUM_370	LAMP2	3920	2A
GSP_HUM_371	LAMP3	27074	N.A.
GSP_HUM_372	LASP1	3927	N.A.
GSP_HUM_373	LASS2	29956	All
GSP_HUM_374	LAT	27040	N.A.
GSP_HUM_375	LDHA	3939	N.A.
GSP_HUM_376	LDLR	3949	N.A.
GSP_HUM_377	LEF1	51176	N.A.
GSP_HUM_378	LEPR	3953	N.A.
GSP_HUM_379	LIFR	3977	N.A.
GSP_HUM_380	LILRB4	11006	N.A.
GSP_HUM_381	LMAN1	3998	N.A.
GSP_HUM_383	LYRM5	144363	N.A.
GSP_HUM_384	PLBD2	196463	N.A.
GSP_HUM_385	RFESD	317671	N.A.
GSP_HUM_386	LOC374456	374456	N.A.
GSP_HUM_387	LOC374747	374747	N.A.
GSP_HUM_388	CCL4L1	9560	N.A.
GSP_HUM_389	LOC400610	400610	N.A.
GSP_HUM_390	CCBL2	56267	N.A.
GSP_HUM_391	LRG1	116844	N.A.
GSP_HUM_392	LTA	4049	N.A.
GSP_HUM_393	LTB	4050	All
GSP_HUM_394	PTGR1	22949	N.A.
GSP_HUM_395	LTB4R	1241	N.A.
GSP_HUM_397	LTBP1	4052	N.A.
GSP_HUM_398	LTBP2	4053	N.A.
GSP_HUM_400	LTC4S	4056	All
GSP_HUM_402	LYZ	4069	N.A.
GSP_HUM_403	MXD1	4084	N.A.
GSP_HUM_405	MAFF	23764	All
GSP_HUM_406	MAP2K6	5608	All
GSP_HUM_407	MAP4K2	5871	N.A.
GSP_HUM_408	MAPK14	1432	1, 2, 4
GSP_HUM_409	MAPK14	1432	3 (1, 2, 4)
GSP_HUM_410	MARCKS	4082	N.A.
GSP_HUM_411	MELK	9833	N.A.
GSP_HUM_412	CENPO	79172	N.A.
GSP_HUM_413	SLC38A10	124565	N.A.
GSP_HUM_414	C16orf62	57020	N.A.
GSP_HUM_415	SLFN5	162394	N.A.
GSP_HUM_418	EMB	133418	N.A.
GSP_HUM_419	CIITA	4261	N.A.
GSP_HUM_420	MIF	4282	N.A.
GSP_HUM_421	MLANA	2315	N.A.
GSP_HUM_422	MLL4	9757	N.A.
GSP_HUM_423	MMP1	4312	N.A.
GSP_HUM_424	MMP12	4321	N.A.
GSP_HUM_425	MMP13	4322	N.A.
GSP_HUM_426	MMP14	4323	N.A.
GSP_HUM_427	MMP15	4324	N.A.
GSP_HUM_428	MMP19	4327	rasi-1, rasi-3
GSP_HUM_429	MMP19	4327	rasi-6, rasi-9 (rasi
GSP_HUM_430	MMP2	4313	N.A.
GSP_HUM_431	MMP3	4314	N.A.
GSP_HUM_432	MMP7	4316	N.A.
GSP_HUM_433	MMP8	4317	N.A.
GSP_HUM_434	MMP9	4318	N.A.
GSP_HUM_435	MPEG1	219972	N.A.
GSP_HUM_436	MPO	4353	N.A.
GSP_HUM_437	MRC1	4360	N.A.
GSP_HUM_438	MRPS17	51373	N.A.
GSP_HUM_439	MS4A7	58475	N.A.
GSP_HUM_440	MSL3	10943	1, 2, 3
GSP_HUM_441	MSL3	10943	4
GSP_HUM_442	MSLN	10232	All
GSP_HUM_443	MSN	4478	N.A.
GSP_HUM_445	MUC1	4582	N.A.
GSP_HUM_446	MXD4	10608	N.A.
GSP_HUM_448	MYC	4609	N.A.
GSP_HUM_449	NCOA3	8202	All
GSP_HUM_450	NDRG1	10397	N.A.
GSP_HUM_451	NFAM1	150372	N.A.
GSP_HUM_452	NFATC1	4772	2, 3, 4, 5
GSP_HUM_453	NFATC1	4772	1
GSP_HUM_454	NFATC2	4773	All
GSP_HUM_455	NFE2L2	4780	N.A.
GSP_HUM_456	NFIB	4781	N.A.
GSP_HUM_457	NFKBIA	4792	N.A.
GSP_HUM_458	NFKBIB	4793	N.A.
GSP_HUM_459	NFX1	4799	1
GSP_HUM_460	NFX1	4799	2 (1)
GSP_HUM_461	NFX1	4799	3
GSP_HUM_462	NFYB	4801	N.A.
GSP_HUM_463	NGF	4803	N.A.
GSP_HUM_464	NHLH2	4808	N.A.
GSP_HUM_465	NKX2-8	26257	N.A.
GSP_HUM_467	NPM1	4869	N.A.
GSP_HUM_468	NR4A1	3164	1, 2
GSP_HUM_469	NR4A1	3164	3
GSP_HUM_470	NRP1	8829	N.A.
GSP_HUM_471	NRP2	8828	1, 2, 3
GSP_HUM_472	NRP2	8828	4, 5
GSP_HUM_473	NRP2	8828	6 (1, 2, 3, 4, 5)
GSP_HUM_474	YBX1	4904	N.A.
GSP_HUM_476	OASL	8638	N.A.
GSP_HUM_477	OAZ1	4946	N.A.
GSP_HUM_478	OR10H2	26538	N.A.
GSP_HUM_479	OR10H3	26532	N.A.
GSP_HUM_480	P2RX4	5025	All
GSP_HUM_481	PAX4	5078	N.A.
GSP_HUM_482	NAMPT	10135	N.A.
GSP_HUM_483	PBX2	5089	N.A.
GSP_HUM_484	PCDH7	5099	a
GSP_HUM_485	PCDH7	5099	b
GSP_HUM_486	PCDH7	5099	c
GSP_HUM_487	PCNA	5111	All
GSP_HUM_488	PDCD1	5133	N.A.
GSP_HUM_489	CD274	29126	N.A.
GSP_HUM_490	PDCD1LG2	80380	N.A.
GSP_HUM_491	PDGFA	5154	All
GSP_HUM_492	PDGFB	5155	All
GSP_HUM_493	PDGFC	56034	N.A.
GSP_HUM_494	PDK1	5163	N.A.
GSP_HUM_495	PEPD	5184	N.A.
GSP_HUM_496	PFKFB2	5208	N.A.
GSP_HUM_497	PFN2	5217	All
GSP_HUM_498	PGM1	5236	N.A.
GSP_HUM_499	PI4K2A	55361	N.A.
GSP_HUM_500	PILRA	29992	All
GSP_HUM_501	PLA2G4A	5321	N.A.
GSP_HUM_502	PLA2G7	7941	N.A.
GSP_HUM_503	PLAT	5327	All
GSP_HUM_504	PLAU	5328	N.A.
GSP_HUM_505	PLD3	23646	N.A.
GSP_HUM_506	PLEC1	5339	All
GSP_HUM_507	PLOD1	5351	N.A.
GSP_HUM_508	PMP22	5376	All
GSP_HUM_509	POLR2A	5430	N.A.
GSP_HUM_510	POLR2J	5439	N.A.
GSP_HUM_511	PON2	5445	N.A.
GSP_HUM_512	C10orf54	64115	N.A.
GSP_HUM_513	PPARA	5465	N.A.
GSP_HUM_514	MED1	5469	N.A.
GSP_HUM_515	PPARD	5467	1
GSP_HUM_516	PPARD	5467	2
GSP_HUM_517	PPARG	5468	All
GSP_HUM_518	PPID	5481	N.A.
GSP_HUM_519	PDP1	54704	N.A.
GSP_HUM_520	PPP5C	5536	N.A.
GSP_HUM_521	PRDX1	5052	All
GSP_HUM_522	WNK1	65125	N.A.
GSP_HUM_523	PRSS8	5652	N.A.
GSP_HUM_524	PSAP	5660	N.A.
GSP_HUM_525	CYTH1	9267	All
GSP_HUM_526	PTEN	5728	N.A.
GSP_HUM_527	PTGDR	5729	N.A.
GSP_HUM_528	PTGDS	5730	N.A.
GSP_HUM_529	PTGER1	5731	N.A.
GSP_HUM_530	PTGER2	5732	N.A.
GSP_HUM_532	PTGER4	5734	N.A.
GSP_HUM_534	PTGES2	80142	All
GSP_HUM_535	PTGIR	5739	N.A.
GSP_HUM_536	PTGIS	5740	N.A.
GSP_HUM_537	PTGS1	5742	All
GSP_HUM_538	PTMA	5757	N.A.
GSP_HUM_539	PXMP4	11264	All
GSP_HUM_540	IRGC	56269	N.A.
GSP_HUM_541	RAB3D	9545	N.A.
GSP_HUM_542	RAI14	26064	N.A.
GSP_HUM_543	RAMP2	10266	N.A.
GSP_HUM_544	RAP2B	5912	N.A.
GSP_HUM_545	RARG	5916	N.A.
GSP_HUM_547	RBL1	5933	2 (1)
GSP_HUM_548	DMXL2	23312	N.A.
GSP_HUM_549	REST	5978	N.A.
GSP_HUM_551	RGS2	5997	N.A.
GSP_HUM_552	RIN1	9610	N.A.
GSP_HUM_553	RIN2	54453	N.A.
GSP_HUM_554	RNASE2	6036	N.A.
GSP_HUM_555	RNASE3	6037	N.A.
GSP_HUM_556	RNASE4	6038	All
GSP_HUM_557	RNASEL	6041	N.A.
GSP_HUM_558	RNF13	11342	All
GSP_HUM_559	RNF141	50862	N.A.
GSP_HUM_560	RPS3	6188	N.A.
GSP_HUM_561	RSU1	6251	All
GSP_HUM_562	RUNX1	861	N.A.
GSP_HUM_563	RXRA	6256	N.A.
GSP_HUM_565	RYR1	6261	N.A.
GSP_HUM_566	RYR2	6262	N.A.
GSP_HUM_567	S100A11	6282	N.A.
GSP_HUM_568	S100A8	6279	N.A.
GSP_HUM_570	SC5DL	6309	N.A.
GSP_HUM_571	SCN2B	6327	N.A.
GSP_HUM_572	SDC1	6382	N.A.
GSP_HUM_573	SDC3	9672	N.A.
GSP_HUM_574	SDHA	6389	N.A.
GSP_HUM_575	SEH1L	81929	N.A.
GSP_HUM_576	SEC23B	10483	All
GSP_HUM_577	SEPP1	6414	N.A.
GSP_HUM_578	SERPINE1	5054	N.A.
GSP_HUM_579	SF1	7536	1, 2, 3
GSP_HUM_580	SF1	7536	4 (1, 2, 3)
GSP_HUM_581	SFRP5	6425	N.A.
GSP_HUM_582	SFTPA2B	6436	N.A.
GSP_HUM_583	SGK1	6446	N.A.
GSP_HUM_584	SIM2	6493	SIM2
GSP_HUM_585	SIM2	6493	SIM2s
GSP_HUM_586	SIVA1	10572	All
GSP_HUM_587	SLAMF1	6504	N.A.
GSP_HUM_588	SLAMF7	57823	N.A.
GSP_HUM_590	SLC29A2	3177	N.A.
GSP_HUM_591	SLC2A3	6515	N.A.
GSP_HUM_592	SLC30A4	7782	N.A.
GSP_HUM_593	SLC36A2	153201	N.A.
GSP_HUM_594	SLC3A1	6519	N.A.
GSP_HUM_595	SLC7A2	6542	N.A.
GSP_HUM_596	SLPI	6590	N.A.
GSP_HUM_597	SNAP23	8773	All
GSP_HUM_598	SNN	8303	N.A.
GSP_HUM_599	SLC10A6	345274	N.A.
GSP_HUM_600	SOAT1	6646	N.A.
GSP_HUM_601	SOCS1	8651	N.A.
GSP_HUM_602	SOCS3	9021	N.A.
GSP_HUM_603	SP100	6672	N.A.
GSP_HUM_604	SPIB	6689	N.A.
GSP_HUM_605	SPINT2	10653	N.A.
GSP_HUM_606	SPP1	6696	N.A.
GSP_HUM_607	SPPL2A	84888	N.A.
GSP_HUM_608	SRC	6714	All
GSP_HUM_609	STAT1	6772	alpha
GSP_HUM_610	STAT1	6772	beta
GSP_HUM_611	STAT3	6774	All
GSP_HUM_612	STAT4	6775	N.A.
GSP_HUM_613	STAT5A	6776	N.A.
GSP_HUM_614	STAT5B	6777	N.A.
GSP_HUM_615	STAT6	6778	N.A.
GSP_HUM_616	STMN1	3925	All
GSP_HUM_617	STX7	8417	N.A.
GSP_HUM_618	SV2A	9900	N.A.
GSP_HUM_619	TAF11	6882	N.A.
GSP_HUM_620	TAF12	6883	N.A.
GSP_HUM_621	TBPL1	9519	N.A.
GSP_HUM_622	TBX21	30009	N.A.
GSP_HUM_623	TBXA2R	6915	N.A.
GSP_HUM_624	TBXAS1	6916	All
GSP_HUM_625	TCEB2	6923	N.A.
GSP_HUM_626	TCERG1	10915	N.A.
GSP_HUM_627	TCF3	6929	N.A.
GSP_HUM_628	TCF7	6932	N.A.
GSP_HUM_629	PTGES3	10728	N.A.
GSP_HUM_630	TMBIM6	7009	N.A.
GSP_HUM_631	TEP1	7011	N.A.
GSP_HUM_633	TF	7018	N.A.
GSP_HUM_634	TFEC	22797	N.A.
GSP_HUM_636	TGFBI	7045	N.A.
GSP_HUM_637	MED24	9862	N.A.
GSP_HUM_638	KLF10	7071	N.A.
GSP_HUM_639	TIMP1	7076	N.A.
GSP_HUM_640	TIMP2	7077	N.A.
GSP_HUM_641	TIMP3	7078	N.A.
GSP_HUM_642	TIMP4	7079	N.A.
GSP_HUM_643	TLR2	7097	N.A.
GSP_HUM_644	TLR4	7099	1, 2, 3
GSP_HUM_645	TLR4	7099	4 (1, 2, 3)
GSP_HUM_646	TLR5	7100	N.A.
GSP_HUM_648	TNF	7124	N.A.
GSP_HUM_649	TNFAIP3	7128	N.A.
GSP_HUM_650	TNFRSF10C	8794	N.A.
GSP_HUM_651	TNFRSF11A	8792	N.A.
GSP_HUM_652	TNFRSF11B	4982	N.A.
GSP_HUM_654	TNFRSF1A	7132	N.A.
GSP_HUM_655	TNFRSF1B	7133	N.A.
GSP_HUM_657	TNFRSF4	7293	N.A.
GSP_HUM_658	CD40	958	All
GSP_HUM_659	FAS	355	All
GSP_HUM_661	TNFSF11	8600	All
GSP_HUM_662	TNFSF12	8742	All
GSP_HUM_663	TNFSF18	8995	N.A.
GSP_HUM_664	TNFSF4	7292	N.A.
GSP_HUM_665	CD40LG	959	N.A.
GSP_HUM_666	FASLG	356	N.A.
GSP_HUM_668	TNFSF8	944	N.A.
GSP_HUM_669	TNFSF9	8744	N.A.
GSP_HUM_670	TNIP1	10318	N.A.
GSP_HUM_671	TNIP2	79155	N.A.
GSP_HUM_672	TNS1	7145	N.A.
GSP_HUM_673	TP53	7157	N.A.
GSP_HUM_674	TPR	7175	N.A.
GSP_HUM_675	TPST1	8460	N.A.
GSP_HUM_676	TREM2	54209	N.A.
GSP_HUM_677	TRO	7216	All
GSP_HUM_678	PDIA6	10130	N.A.
GSP_HUM_679	TYRO3	7301	N.A.
GSP_HUM_680	UGT2B10	7365	N.A.
GSP_HUM_681	USP18	11274	N.A.
GSP_HUM_682	VAV1	7409	N.A.
GSP_HUM_683	VCAM1	7412	All
GSP_HUM_684	USO1	8615	N.A.
GSP_HUM_685	VEGFA	7422	N.A.
GSP_HUM_686	VPS11	55823	N.A.
GSP_HUM_687	XCL1	6375	N.A.
GSP_HUM_688	LYVE1	10894	N.A.
GSP_HUM_689	YWHAZ	7534	All
GSP_HUM_690	YY1	7528	N.A.
GSP_HUM_691	VSIG4	11326	N.A.
GSP_HUM_692	ZNF167	55888	N.A.
GSP_HUM_693	ZNF192	7745	N.A.
GSP_HUM_694	ZNF24	7572	N.A.
GSP_HUM_695	CNBP	7555	N.A.
GSP_HUM_696	ABCA1	19	N.A.
GSP_HUM_697	ADAM15	8751	All
GSP_HUM_698	ADAMDEC1	27299	N.A.
GSP_HUM_699	ADORA1	134	N.A.
GSP_HUM_700	ADORA2A	135	N.A.
GSP_HUM_701	ADORA2B	136	N.A.
GSP_HUM_702	ADORA3	140	N.A.
GSP_HUM_703	APOE	348	N.A.
GSP_HUM_704	APOL1	8542	All
GSP_HUM_705	ARNTL2	56938	N.A.
GSP_HUM_706	BAZ2A	11176	N.A.
GSP_HUM_707	BCL6	604	All
GSP_HUM_708	BZW2	28969	N.A.
GSP_HUM_710	CD1C	911	N.A.
GSP_HUM_711	CD1D	912	N.A.
GSP_HUM_713	CD33	945	N.A.
GSP_HUM_714	CD37	951	N.A.
GSP_HUM_715	CD4	920	N.A.
GSP_HUM_716	CD6	923	N.A.
GSP_HUM_717	CEBPE	1053	N.A.
GSP_HUM_718	CHN2	1124	N.A.
GSP_HUM_719	CLEC4A	50856	All
GSP_HUM_720	METRNL	284207	N.A.
GSP_HUM_721	METRN	79006	N.A.
GSP_HUM_722	CTNNAL1	8727	N.A.
GSP_HUM_723	CXXC1	30827	N.A.
GSP_HUM_724	SFRS17A	8227	N.A.
GSP_HUM_726	ESTAA402934	N.A.	N.A.
GSP_HUM_727	EVL	51466	N.A.
GSP_HUM_728	FABP4	2167	N.A.
GSP_HUM_729	FCER2	2208	N.A.
GSP_HUM_730	GFI1	2672	N.A.
GSP_HUM_731	HMOX1	3162	N.A.
GSP_HUM_732	HSD11B1	3290	All
GSP_HUM_734	IL11RA	3590	All
GSP_HUM_735	IL1F7	27178	All
GSP_HUM_736	IL1R2	7850	All
GSP_HUM_737	IL6ST	3572	All
GSP_HUM_738	IL8RA	3577	N.A.
GSP_HUM_739	IRF2	3660	N.A.
GSP_HUM_740	IRF4	3662	N.A.
GSP_HUM_741	JAG1	182	N.A.
GSP_HUM_743	IRGM	345611	N.A.
GSP_HUM_744	MAOA	4128	N.A.
GSP_HUM_745	MAP2K7	5609	N.A.
GSP_HUM_746	MAP3K13	9175	N.A.
GSP_HUM_747	MAPK10	5602	All
GSP_HUM_748	MS4A4A	51338	All
GSP_HUM_749	NR0B2	8431	N.A.
GSP_HUM_750	CLEC2D	29121	N.A.
GSP_HUM_751	OSBP	5007	N.A.
GSP_HUM_752	PDCD5	9141	N.A.
GSP_HUM_753	PDE4A	5141	N.A.
GSP_HUM_754	PDE4B	5142	N.A.
GSP_HUM_755	RAB1B	81876	N.A.
GSP_HUM_756	RETN	56729	N.A.
GSP_HUM_757	EXOC4	60412	N.A.
GSP_HUM_758	SEMA4A	64218	N.A.
GSP_HUM_759	SIGLEC1	6614	N.A.
GSP_HUM_760	STAT2	6773	N.A.
GSP_HUM_761	STK4	6789	N.A.
GSP_HUM_762	TGFB2	7042	N.A.
GSP_HUM_763	THBS1	7057	N.A.
GSP_HUM_764	TLR1	7096	N.A.
GSP_HUM_765	TNFSF13B	10673	N.A.
GSP_HUM_767	VDR	7421	N.A.
GSP_HUM_768	WNT5A	7474	N.A.
GSP_HUM_771	ALOX15	246	N.A.
GSP_HUM_774	CLEC10A	10462	All
GSP_HUM_775	CSF2	1437	N.A.
GSP_HUM_776	DNAJC5	80331	N.A.
GSP_HUM_777	EIF4EBP1	1978	N.A.
GSP_HUM_778	EMILIN1	11117	N.A.
GSP_HUM_779	GADD45B	4616	N.A.
GSP_HUM_781	GAS6	2621	N.A.
GSP_HUM_783	IL1A	3552	N.A.
GSP_HUM_784	IL23A	51561	N.A.
GSP_HUM_785	ITGB4	3691	N.A.
GSP_HUM_789	LTBP3	4054	N.A.
GSP_HUM_792	CHID1	66005	N.A.
GSP_HUM_793	CNIH2	254263	N.A.
GSP_HUM_795	NOS2	4843	All
GSP_HUM_797	PTGES	9536	All
GSP_HUM_798	RETNLB	84666	N.A.
GSP_HUM_800	SLC11A1	6556	N.A.
GSP_HUM_803	TGFB1	7040	N.A.
GSP_HUM_805	TNFRSF18	8784	All
GSP_HUM_806	CD27	939	N.A.
