# Supplementary material for: Transcriptome analysis of monocyte-HIV interactions
Source: Retrovirology. 2010 Jun 14;7:53. doi: 10.1186/1742-4690-7-53 (PMC2900222; doi:10.1186/1742-4690-7-53)
Supplement: Additional file 2 — Gene specific primer sets for real-time semi-quantitative PCR. Sequences of gene specific primer sets used in real-time semi-quantitative PCR are shown; OGS: Official Gene Symbol (Entrez Gene); Entrez ID: official Entrez Gene identifier. [file 1742-4690-7-53-S2.XLS]

## Sheet: All primers
OGS	Entrez ID	Primer name	Primer sequence
ADORA2A	135	ADORA2A.1F	ACCAGTCACGTTGGGAGAAG
		ADORA2A.1R	TGCTCTGTGGAGACAAGGTG
BCL6	604	BCL6.2F	ACCCGTACAACGTGTCCTCA
		BCL6.2R	ACACAGCCAAACCCTGTCTC
CAPG	822	CAPG.2F	GGTGGAAAGTCCAACATCCT
		CAPG.2R	TTCATCTGTCCAGTGGCATC
CAPZA1	829	CAPZA1.1F	CTGCCTGCCAAGAACTCAA
		CAPZA1.1R	AAAACGGAAGCACAAACACC
CCL2	6347	CCL2.1F	ATAGCAGCCACCTTCATTCC
		CCL2.1R	GAGTTTGGGTTTGCTTGTCC
CCL23	6368	CCL23.1F	CTGACTGCTGCATCTCCTACA
		CCL23.1R	GCAACTTGTGTCCCTTCACC
CCL4L1	9560	CCL4L1.1F	AGAAAACCTCTTTGCCACCA
		CCL4L1.1R	GCAGACTTGCTTGCCTCTTT
CCR2	1231	CCR2_A.2F	AGTGCTTCGCAGATGTCCTT
		CCR2_A.2R	TAGTTCCCAAGTTGCCTGGT
CD83	9308	CD83.2F	GGATGAGAGGGTGCTATCCA
		CD83.2R	TGGAAACCAAGAAGGGAAGG
CDKN1A	1026	CDKN1A.2F	GGGCTGGGAGTAGTTGTCTTT
		CDKN1A.2R	ATTCAGCATTGTGGGAGGAG
CX3CR1	1524	CX3CR1.2F	CTTGCAGGTCTCAACCCTTT
		CX3CR1.2R	ATTCAAGGCAGTCCAGGAGA
CXCL2	2920	CXCL2.2F	CACTCAAGAATGGGCAGAAAG
		CXCL2.2R	CTCAAACACATTAGGCGCAAG
FCGR3A	2214	FCGR3A.1F	CACAAGCACACAGGAAGGAA
		FCGR3A.1R	ATCCCCACCTCATTGGAACT
GAPDH	2597	HUGAPDH-S	AGCTCATTTCCTGGTATGACA
		HUGAPDH-AS	TGGTTGAGCACAGGGTACTT
GAS6	2621	GAS6.1F	GACACCACCATCCAGGAAAC
		GAS6.1R	TACCAGTGCCACAGAGAGAGG
GTF2H4	2968	GTF2H4.1F	CTGGCTTCCAGTTCCTGTTG
		GTF2H4.1R	AACGCCGAGATTTCCTCTTC
HLA-DRA	3122	HLA-DRA.1F	AGACCACCTTTTCCGCAAGT
		HLA-DRA.1R	ATAATGATGCCCACCAGACC
IFI30	10437	IFI30.1F	ATCCTCAATGTCACGCTGGT
		IFI30.1R	TGGCAGACTTCTCTCCATGTC
IL1F7	27178	IL1F7.1F	ACAAAGTCATCCATCCCTTCA
		IL1F7.1R	TTATCTGTCACCCCAACAGG
IL8	3576	IL8.1F	GGCCAAGAGAATATCCGAAC
		IL8.1R	AAACCAAGGCACAGTGGAAC
KLF10	7071	KLF10.2F	TTGGGGATGTGGAGGTAGTT
		KLF10.2R	TGTTTTCCAAGGGTCCAAG
LILRB4	11006	LILRB4.2F	GCACAGCTTACCCTCAAACA
		LILRB4.2R	GATCAGTGCAACAGGGATGA
MAFF	23764	MAFF.1F	GGTGACACGGATGGAAGAGT
		MAFF.1R	ACACTGACAGGGGTTGAGGT
MARCKS	4082	MARCKS.1F	TTGCTGTTTTTGAGCAGTGTG
		MARCKS.1R	AGCAAGGGTGTTTGGTAAGG
NAMPT	10135	PBEF1.2F	GGCAAGGTGACAAAAAGCTA
		PBEF1.2R	ATGAAAGGGCAGTATGTCCA
NR0B2	8431	NR0B2.1F	CCTCTTCTTTCGCCCTATCA
		NR0B2.1R	CCTAAGGAGCCAAGTGCTGT
PDGFC	56034	PDGFC.1F	TGCTGTGCTGTGCAGTAGG
		PDGFC.1R	TTCTCCCCAAAATAGCCACA
PLA2G7	7941	PLA2G7.2F	GCATTGACCTGGCATCTCAT
		PLA2G7.2R	GCATTCTTCACTGGCTTTCC
PTGER2	5732	PTGER2.2F	GCATGGTACTTGGCCTTTG
		PTGER2.2R	TGCTTCCACATATTGACTTCC
SLC11A1	6556	SLC11A1.1F	GGTCCCTCAAGGAGAGAAGAG
		SLC11A1.1R	CACTTCCAGGAGGCTAAAGG
STAT1 - isoform a	6772	STAT1_a.2F	CTGGTAGGGGGAAAATGTGT
		STAT1_a.2R	TGTGACCAAGATGAAAGCAGA
STAT1 - isoform b	6772	STAT1_b.2F	TGATGGCCCTAAAGGAACTG
		STAT1_b.2R	AACACGGGGATCTCAACAAG
VCAM1	7412	VCAM1.1F	TTTGTAAAGATGCCGGGTTT
		VCAM1.1R	ATTGGGAAAGTTGCACAGGA
YWHAZ	7534	YWHAZ.2F	GGTCTGTCATTGTCTGCCTTT
		YWHAZ.2R	ACTCACTGCCTCCCATCATC
