# Supplementary material for: Transcriptome analysis of monocyte-HIV interactions
Source: Retrovirology. 2010 Jun 14;7:53. doi: 10.1186/1742-4690-7-53 (PMC2900222; doi:10.1186/1742-4690-7-53)
Supplement: Additional file 3 — Genes expressed differentially in monocytes from HIV patients versus healthy controls, as assessed by CodeLink HWG microarray analysis. Samples analysed by CodeLink HWG microarray were grouped according to HIV serostatus and were analysed for differential gene expression. Standard CodeLink identifiers are shown (CodeLink unique probe name, NCBI accession number and NID, Entrez Gene ID (LocusLink) and UniGene ID); p-val_uncorrected: p-value of Student's t test (astringent); p-val_corrected: p-value of Benjamini-Hochberg corrected Student's t test (stringent); Fold_change: fold change between the means of the two groups (HIV/control). [file 1742-4690-7-53-S3.XLS]

## Sheet: CodeLink_Dataset
Probe_name	Annotation_NCBI_Acc	Annotation_NCBI_NID	Annotation_LocusLink	Annotation_UniGene	p-val_uncorrected	p-val_corrected	Fold_change
GE59813	BX648323.1	34367482	NULL	Hs.83623	0.004756	0.158106	-3.47309
GE845248	BF508358.1	11591656	NULL	NULL	0.005792	0.174076	-2.13335
GE85666	H60158.1	1012990	3710	Hs.77515	0.005892	0.175521	-2.08801
GE475289	NM_170780.2	41327723	131450	Hs.309158	7e-06	0.014444	-2.00402
GE87410	AK091337.1	21749682	NULL	Hs.270299	0.00575	0.173708	-1.86928
GE86720	N31832.1	1152231	51111	Hs.442630	0.000223	0.044264	-1.85539
GE895915	BC041380.1	27370609	NULL	Hs.293782	0.000479	0.062364	-1.84102
GE667951	AI672357.1	4852088	NULL	NULL	0.000685	0.073408	-1.79492
GE630994	AK022039.1	10433357	NULL	Hs.270247	0.003195	0.133826	-1.73926
GE477868	NM_016444.1	7706780	7769	Hs.145956	0.00124	0.094617	-1.7358
GE564957	BC047094.1	28436890	84294	Hs.86970	0.00779	0.198254	-1.7017
GE85622	BX102243.1	27845202	342908	Hs.76561	0.002091	0.115886	-1.68398
GE87354	AA502542.1	2237509	339803	Hs.252433	0.00667	0.18559	-1.67815
GE60297	NM_004365.2	46397402	1070	Hs.528302	0.003977	0.146548	-1.67594
GE886331	AW386292.1	6891016	NULL	Hs.120275	0.001837	0.11248	-1.66356
GE593654	AI832562.1	5454542	NULL	NULL	0.008062	0.200784	-1.63692
GE56861	AL161992.1	7328124	129531	Hs.14222	0.000122	0.035657	-1.63539
GE634193	AA640840.1	2566090	NULL	Hs.384629	0.002221	0.118576	-1.61487
GE691227	AI637873.1	4690107	NULL	Hs.252713	0.000453	0.061448	-1.61167
GE55368	NM_017676.1	8923123	54826	Hs.24088	0.001598	0.105105	-1.61112
GE83554	AK027773.1	14042697	84938	Hs.7353	9.7e-05	0.035498	-1.61096
GE88725	NM_020192.1	21281666	57002	Hs.83313	0.000248	0.04647	-1.59985
GE56189	NM_015935.3	42542402	51603	Hs.19469	0.001769	0.110001	-1.59964
GE504862	BM688644.1	19001902	NULL	Hs.253634	0.001085	0.089824	-1.59915
GE58474	NM_012240.1	6912661	23409	Hs.50861	0.008463	0.205586	-1.59489
GE658677	BM985372.1	19611799	NULL	Hs.363598	0.001852	0.113243	-1.59343
GE839025	CA314589.1	24532687	219899	Hs.414251	0.000312	0.051785	-1.59213
GE86320	NM_012141.1	11024693	26512	Hs.396557	0.005804	0.174146	-1.58144
GE82959	NM_024840.2	21362002	79898	Hs.183390	0.000477	0.062364	-1.58119
GE87256	NM_153236.2	28416944	168537	Hs.124675	0.000164	0.038904	-1.5731
GE901086	BF222373.1	11129550	NULL	Hs.289704	0.002338	0.120673	-1.57125
GE637062	CA867122.1	27318671	NULL	NULL	0.000334	0.05305	-1.57078
GE821665	BG436538.1	13343044	NULL	Hs.314470	0.0023	0.119818	-1.56678
GE875071	BX103500.1	27832380	NULL	Hs.443243	3.6e-05	0.025343	-1.55557
GE483938	BU590396.1	23241880	NULL	Hs.333544	0.001263	0.094813	-1.54918
GE84444	CA412281.1	24774932	NULL	Hs.229005	0.007729	0.197691	-1.54819
GE767356	BC035773.1	23273498	NULL	Hs.407475	0.000115	0.035638	-1.54762
GE654375	AI470053.1	4332143	NULL	Hs.370027	0.000137	0.036899	-1.54589
GE560092	AI266120.1	3884278	NULL	Hs.403717	0.003421	0.136192	-1.54273
GE85621	BC043228.1	28175103	339318	Hs.444496	0.003268	0.134683	-1.54265
GE56236	BX649145.1	34368317	NULL	Hs.27371	0.001909	0.113653	-1.53193
GE54304	NM_003596.2	21361092	8460	Hs.421194	0.004753	0.158106	-1.53063
GE545316	NM_206828.1	45593127	199713	Hs.351118	0.008905	0.210273	-1.52672
GE673762	AK022236.1	10433589	NULL	Hs.221941	0.004485	0.15333	-1.52519
GE82472	NM_024493.1	24308296	80317	Hs.66774	0.000221	0.044188	-1.52446
GE80453	NM_021088.1	20304090	7549	Hs.192285	0.002779	0.13016	-1.52233
GE88156	AK124751.1	34530618	824	Hs.350899	0.000292	0.049756	-1.52148
GE480082	NM_006630.1	24307912	10780	Hs.334586	0.003986	0.146548	-1.52145
GE632075	AV737736.1	10855317	NULL	NULL	0.001596	0.105105	-1.52108
GE861185	AA804272.1	2875854	112616	Hs.440494	0.000403	0.058099	-1.51673
GE515823	NM_177926.1	29570787	57325	Hs.210584	0.002952	0.132048	-1.51578
GE85014	AY194294.1	27884043	NULL	Hs.191945	0.000253	0.04647	-1.51319
GE822399	BQ062145.1	19888717	NULL	Hs.319234	0.002063	0.115508	-1.51006
GE481151	BC041959.1	27469741	NULL	Hs.372453	0.00293	0.132007	-1.50956
GE61754	NM_016261.1	7705912	51174	Hs.270847	0.002402	0.122109	-1.50693
GE635985	AI140577.1	3648034	NULL	Hs.143261	2.7e-05	0.023811	-1.50428
GE82970	NM_024864.3	40068478	79922	Hs.194864	0.003945	0.146469	-1.50425
GE801748	AK023526.1	10435485	NULL	Hs.204720	0.000383	0.056962	-1.50293
GE528823	BM145122.1	17162856	NULL	Hs.400907	0.00035	0.054908	1.50487
GE846991	BF509711.1	11593009	NULL	Hs.436366	0.000186	0.041115	1.50708
GE79015	NM_152271.2	40217795	91694	Hs.180178	0.000156	0.038904	1.50771
GE861554	BQ000334.1	19725234	NULL	Hs.355871	0.000326	0.052626	1.5084
GE550148	AK093366.1	21752218	387763	Hs.531198	0.005159	0.164708	1.50904
GE670908	BU676828.1	23522177	NULL	Hs.402965	1.1e-05	0.015938	1.51061
GE80095	NM_144653.3	42716306	138151	Hs.244847	0.002147	0.116946	1.51209
GE571149	BM977193.1	19595361	NULL	Hs.115930	0.003968	0.146548	1.51345
GE81408	NM_004556.1	4758805	4794	Hs.458276	0.001057	0.089366	1.51632
GE85133	AW189008.1	6463444	6772	Hs.21486	8.9e-05	0.033183	1.51959
GE476790	AW452360.1	6993136	NULL	Hs.443696	0.000206	0.043245	1.52851
GE707005	BE677187.1	10037728	NULL	Hs.283348	2.5e-05	0.023347	1.53177
GE499867	AA779870.1	2839201	114827	Hs.511781	0.004166	0.148968	1.53204
GE645001	AK022231.1	10433583	NULL	Hs.137447	0.000222	0.044188	1.53476
GE607847	AW873610.1	8007663	NULL	Hs.212169	0.000259	0.046851	1.53631
GE510695	AL049273.1	4500023	NULL	Hs.466008	0.002233	0.118576	1.53694
GE642662	AI247753.1	3843150	255812	Hs.528347	0.000749	0.077077	1.53923
GE509061	CA306953.1	24470007	6503	Hs.75367	0.006339	0.181549	1.54279
GE88757	NM_198565.1	38348405	375387	Hs.162185	0.002071	0.115568	1.54707
GE79449	NM_006910.4	38683862	5930	Hs.188553	4e-06	0.011601	1.5472
GE838924	BM727497.1	19048830	NULL	Hs.47578	0.00029	0.049756	1.54775
GE666022	AW468379.1	7038485	NULL	Hs.257723	0.003574	0.139825	1.54868
GE81796	NM_012419.3	21361404	26575	Hs.268562	4e-05	0.025343	1.54892
GE81991	NM_015156.1	7661891	23186	Hs.405373	0.000449	0.061314	1.55021
GE88202	NM_006628.2	19923363	10776	Hs.7351	8.3e-05	0.031817	1.55627
GE887077	BG109695.1	12603201	55137	Hs.170999	0.00374	0.142593	1.55785
GE79862	NM_005746.1	5031976	10135	Hs.293464	0.001253	0.094617	1.55789
GE622573	BC029259.1	23271527	NULL	Hs.116177	0.001305	0.096213	1.558
GE84881	AA872674.1	2968114	7094	Hs.375001	5.3e-05	0.02782	1.5585
GE82062	NM_016336.2	15277420	51465	Hs.184325	0.001652	0.107432	1.56474
GE709082	BE502098.1	9704506	NULL	Hs.281935	0.005166	0.164708	1.56675
GE81996	NM_015322.2	20070258	10116	Hs.362733	8e-06	0.015013	1.56771
GE659384	BU071323.1	22512512	NULL	Hs.380554	0.003237	0.134367	1.57522
GE55115	R08885.1	760808	2526	Hs.390420	0.002935	0.132007	1.57889
GE793649	BQ417427.1	21122628	NULL	Hs.420538	1.5e-05	0.017454	1.57906
GE81468	NM_005078.1	4827029	7090	Hs.287362	3.2e-05	0.025343	1.58694
GE717540	AI309330.1	4004201	NULL	NULL	0.00742	0.194526	1.58782
GE857148	AI732652.1	5053765	NULL	Hs.112444	7e-06	0.014444	1.5886
GE892044	BE049380.1	8366435	NULL	Hs.275364	0.001398	0.099664	1.59114
GE58861	NM_000389.2	17978496	1026	Hs.370771	0.006541	0.183103	1.59323
GE903645	AV756152.1	10914000	NULL	Hs.283378	6.7e-05	0.030541	1.60101
GE637426	BF061957.1	10820867	NULL	NULL	0.000338	0.05345	1.60354
GE519696	BX113380.1	27838161	NULL	Hs.335052	0.004163	0.148968	1.60565
GE53169	NM_014007.1	7662099	23099	Hs.355581	0.000102	0.035507	1.60944
GE61998	NM_021194.1	14141725	7779	Hs.55610	0.003548	0.139359	1.61078
GE679132	BE463762.1	9509537	NULL	Hs.223784	5.6e-05	0.028427	1.61188
GE85346	NM_198336.1	38327528	3638	Hs.416385	0.000184	0.041115	1.61325
GE584414	AW979088.1	8170373	NULL	Hs.163264	3e-06	0.011601	1.61326
GE833558	BQ020357.1	19755635	NULL	Hs.437776	0.001367	0.09824	1.62557
GE79404	NM_012391.1	6912579	25803	Hs.79414	0.000149	0.038676	1.62557
GE81200	NM_002832.2	18375657	5778	Hs.402773	0.007055	0.189698	1.62561
GE501925	AI139759.1	3645731	389326	Hs.408815	0.000759	0.077288	1.6318
GE824125	BM906880.1	19357259	NULL	Hs.303984	4e-06	0.011601	1.6322
GE770994	H63394.1	1018195	NULL	Hs.334792	0.009918	0.219646	1.64033
GE856517	BQ017343.1	19752620	56905	Hs.17936	0.000626	0.071459	1.64318
GE813738	BF062809.1	10821719	NULL	NULL	3.3e-05	0.025343	1.64765
GE783057	AW852357.1	7947874	NULL	Hs.314343	0.000998	0.086771	1.65883
GE792600	BX102318.1	27845236	57708	Hs.222746	7e-06	0.014444	1.66314
GE495833	CD369504.1	31153594	NULL	NULL	0.001768	0.110001	1.66544
GE57768	NM_005668.3	38202228	7903	Hs.308628	2.8e-05	0.024041	1.66956
GE769628	AV757530.1	10915378	25942	Hs.22583	2e-05	0.020591	1.67213
GE80011	NM_025239.2	31543389	80380	Hs.61929	0.007493	0.194858	1.67973
GE493110	AI560196.1	4510537	NULL	Hs.199561	1.2e-05	0.015938	1.68119
GE855754	BU607349.1	23270624	NULL	Hs.469711	4.2e-05	0.026331	1.68604
GE80039	NM_178815.2	31341468	221079	Hs.25362	0.002965	0.132068	1.68623
GE560177	NM_032136.3	34222342	84076	Hs.303923	0.000169	0.038969	1.70327
GE868794	BC071787.1	47938286	NULL	Hs.165062	0.002932	0.132007	1.7049
GE796521	BQ787165.1	21995637	NULL	Hs.192201	0.00686	0.187609	1.70761
GE83027	NM_024984.1	NULL	NULL	NULL	0.000106	0.035507	1.72447
GE755642	AI990870.1	5837751	NULL	Hs.232487	0.005948	0.175553	1.7307
GE605592	CD359799.1	31131210	57182	Hs.28783	0.002476	0.123918	1.73177
GE81939	NM_014554.2	45505133	NULL	NULL	0	0.002153	1.74128
GE85226	AA738309.1	2769066	83548	Hs.105414	5e-06	0.012342	1.75006
GE81856	NM_014059.1	7662650	28984	Hs.76640	0.001699	0.108784	1.75154
GE556619	AI565993.1	4524445	NULL	Hs.222189	0.003961	0.146548	1.75323
GE87877	CD723798.1	32274650	56975	Hs.134742	0.002685	0.127961	1.75712
GE62019	NM_001710.3	34304350	629	Hs.69771	0.00892	0.210273	1.75733
GE54280	NM_003311.2	21071004	7262	Hs.154036	0.005121	0.164169	1.7637
GE58365	NM_005461.3	31652256	9935	Hs.169487	0.006863	0.187609	1.77745
GE83443	NM_032576.2	50355980	84663	NULL	0.002264	0.118908	1.77888
GE887554	AW293999.1	6700635	90379	Hs.443636	0.007304	0.192609	1.79042
GE55517	NM_017839.3	47106078	84290	Hs.13359	0.000592	0.070323	1.79453
GE61001	L19314.1	436999	3280	NULL	0.002571	0.125651	1.79885
GE87475	NM_023938.3	40556373	79098	Hs.32417	0.009931	0.219646	1.80418
GE663614	AL562895.2	31286902	10383	Hs.433615	0.006458	0.182415	1.81853
GE537019	NM_005524.2	8400709	3280	Hs.250666	0.001938	0.114287	1.82212
GE665673	BE552243.1	9793935	NULL	Hs.445180	0.000586	0.069987	1.83593
GE592165	AW000777.1	5847737	1889	Hs.232688	5.8e-05	0.028612	1.83886
GE666103	AW593939.1	7281209	26511	Hs.259209	7.4e-05	0.031568	1.86443
GE59975	NM_005967.2	42734426	4665	Hs.159223	7.2e-05	0.031157	1.86769
GE607006	BX111914.1	27878678	NULL	NULL	0.008401	0.204981	1.87216
GE511028	N68634.1	1224795	NULL	Hs.14825	0.007254	0.192207	1.87581
GE706532	CF890874.1	38149947	NULL	Hs.527778	3.9e-05	0.025343	1.8818
GE651709	BM971631.1	19589223	NULL	NULL	0.000825	0.079466	1.93223
GE87009	BT007084.1	30583006	55500	Hs.120439	0.000127	0.035956	1.9338
GE81091	NM_001945.1	4503412	1839	Hs.799	0.004466	0.15333	1.93922
GE622242	BM967347.1	19561243	NULL	Hs.355193	1.7e-05	0.019608	1.94971
GE84902	AI589658.1	4598706	9100	Hs.78829	0.000113	0.035638	1.95079
GE53005	R48186.1	810212	2067	Hs.435981	0.005804	0.174146	1.95771
GE585916	BX094559.1	27842011	NULL	NULL	3.9e-05	0.025343	1.95941
GE608787	AW006864.1	5855642	NULL	Hs.232869	2e-06	0.011601	1.96597
GE543129	NM_080742.1	18152774	135152	Hs.4273	0.001561	0.10418	1.97153
GE839295	AA393075.1	2046071	NULL	Hs.164785	7.7e-05	0.031568	1.97777
GE86461	NM_181353.1	31317296	3397	Hs.410900	0.000421	0.059609	2.0987
GE87137	BQ004706.1	19729606	NULL	Hs.196244	2.4e-05	0.023347	2.12672
GE82401	AF119903.1	7770242	55410	Hs.138453	0.002506	0.124522	2.16277
GE723312	BX111624.1	27837123	NULL	NULL	0.005598	0.172024	2.20704
GE595807	R11492.1	764227	NULL	Hs.432012	0.000354	0.054908	2.25259
GE907294	AI679537.1	4889719	23293	Hs.448342	0.000632	0.071905	2.29438
GE53883	NM_016639.1	7706185	51330	Hs.355899	4.8e-05	0.02782	2.31148
GE58816	NM_181353.1	31317296	3397	Hs.410900	0.000599	0.070323	2.32272
GE81126	NM_002165.2	31317298	3397	Hs.410900	0.000165	0.038904	2.58019
GE493340	AL713714.1	19584440	NULL	Hs.356888	0.009193	0.213339	2.59544
GE54030	NM_004681.2	33356162	9086	Hs.461178	0.001956	0.114287	4.66657
